# Supplementary material for: Boundary conditions investigation to improve computer simulation of cerebrospinal fluid dynamics in hydrocephalus patients
Source: Commun Biol. 2021 Mar 23;4:394. doi: 10.1038/s42003-021-01920-w (PMC7988041; doi:10.1038/s42003-021-01920-w)
Supplement: Supplementary file 3 — Supplementary Data 1 [file 42003_2021_1920_MOESM3_ESM.xlsx]

## Sheet: Suppl 1
Raw data for Fig. 1a; source data for maximum aqueductal CSF stroke volume for healthy subjects and patients under BCs "A", "B", and "C".
Case No.	Maximum aqueductal CSF stroke volume under boundary condition "A" (ml)		Case No.	Maximum aqueductal CSF stroke volume under boundary condition "B" (ml)		Case No.	Maximum aqueductal CSF stroke volume under boundary condition "C" (ml)
Normal 1	0.0321		Normal 1	0.0318		Normal 1	0.0337
Normal 2	0.0316		Normal 2	0.0329		Normal 2	0.0322
Normal 3	0.0332		Normal 3	0.0314		Normal 3	0.0325
Normal 4	0.0331		Normal 4	0.0324		Normal 4	0.0316
Normal 5	0.0326		Normal 5	0.033		Normal 5	0.0321
Normal 6	0.0319		Normal 6	0.0325		Normal 6	0.0328
Normal 7	0.0326		Normal 7	0.0326		Normal 7	0.0324
Normal 8	0.0328		Normal 8	0.0325		Normal 8	0.0321
Patient 1	0.2488		Patient 1	0.247		Patient 1	0.2514
Patient 2	0.2495		Patient 2	0.25		Patient 2	0.2485
Patient 3	0.2615		Patient 3	0.2685		Patient 3	0.2516
Patient 4	0.2516		Patient 4	0.2613		Patient 4	0.2513
Patient 5	0.2416		Patient 5	0.2401		Patient 5	0.2707
Patient 6	0.2689		Patient 6	0.2585		Patient 6	0.2476
Patient 7	0.2598		Patient 7	0.243		Patient 7	0.2684
Patient 8	0.266		Patient 8	0.2575		Patient 8	0.2542
Patient 9	0.2675		Patient 9	0.2598		Patient 9	0.2497
Patient 10	0.2674		Patient 10	0.2653		Patient 10	0.2413
Patient 11	0.2472		Patient 11	0.2684		Patient 11	0.2694
