# Supplementary material for: Boundary conditions investigation to improve computer simulation of cerebrospinal fluid dynamics in hydrocephalus patients
Source: Commun Biol. 2021 Mar 23;4:394. doi: 10.1038/s42003-021-01920-w (PMC7988041; doi:10.1038/s42003-021-01920-w)
Supplement: Supplementary file 4 — Supplementary Data 2 [file 42003_2021_1920_MOESM4_ESM.xlsx]

## Sheet: Suppl 2
	Raw data for Figure 3a-c; source data for the simulation data and CINE PC-MRI data of the maximum CSF velocity in the CA for healthy subjects and patients under BCs "A", "B", and "C".
	Fig 3a: Maximum CSF velocity under the boundary condition "A" (cm/s)				Fig 3b: Maximum CSF velocity under the boundary condition "B" (cm/s)				Fig. 3c: Maximum CSF velocity under the boundary condition "C" (cm/s)
	Case No.	Simulation data	Cine PC-MRI data		Case No.	Simulation data	Cine PC-MRI data		Case No.	Simulation data	Cine PC-MRI data
	Normal 1	4.23	4.02		Normal 1	4.1	3.979		Normal 1	4.05	3.96
	Normal 2	4.4	4.58		Normal 2	4.3	4.5		Normal 2	4.3	4.4
	Normal 3	4.3	4.5		Normal 3	4.2	4.4		Normal 3	4.14	4.25
	Normal 4	2.2	2.1		Normal 4	2.4	2.3		Normal 4	2.35	2.3
	Normal 5	3	2.85		Normal 5	2.5	2.4		Normal 5	2.37	2.31
	Normal 6	5.6	5.4		Normal 6	5.3	5.1		Normal 6	5.2	5.11
	Normal 7	4.6	4.406		Normal 7	4.5	4.3		Normal 7	4.46	4.45
	Normal 8	2.2	2.11		Normal 8	2.6	2.5		Normal 8	2.65	2.6
	Patient 1	8.1	7.8		Patient 1	7.9	7.6		Patient 1	7.8	7.65
	Patient 2	4.5	4.3		Patient 2	4.4	4.2		Patient 2	4.3	4.22
	Patient 3	4.7	4.6		Patient 3	4.4	4.4		Patient 3	4.2	4.12
	Patient 4	8.9	8.53		Patient 4	8.7	8.4		Patient 4	8.6	8.5
	Patient 5	7.4	7.1		Patient 5	7.1	7.05		Patient 5	7.07	7
	Patient 6	5.9	5.9		Patient 6	5.7	5.51		Patient 6	5.68	5.6
	Patient 7	6.4	6.3		Patient 7	6.3	6.11		Patient 7	6.2	6.1
	Patient 8	4.5	4.7		Patient 8	4	4.1		Patient 8	4.25	4.33
	Patient 9	6	5.7		Patient 9	5.9	5.71		Patient 9	5.9	5.8
	Patient 10	7.7	7.4		Patient 10	7.5	7.4		Patient 10	7.35	7.22
	Patient 11	8.4	8.05		Patient 11	8.05	7.8		Patient 11	7.85	7.7
